# Supplementary material for: Multivariate Statistical Analysis of Solidago canadensis L. Essential Oil and Its Antifungal Mechanism Against Mulberry Sclerotinia Diseases
Source: Int J Mol Sci. 2025 Dec 20;27(1):49. doi: 10.3390/ijms27010049 (PMC12785313; doi:10.3390/ijms27010049)
Supplement: Supplementary file 1 [file ijms-27-00049-s001.zip]

Archive with 1 entries (1 files):
- ijms-4010442-supplementary.pdf
